# Supplementary material for: Career choice, training satisfaction, and retention intentions among healthcare apprentices: a cross-sectional study in rural Germany
Source: BMC Health Serv Res. 2026 Jul 7;26:937. doi: 10.1186/s12913-026-15022-y (PMC13352847; doi:10.1186/s12913-026-15022-y)
Supplement: Supplementary file 2 — Supplementary Material 2 [file 12913_2026_15022_MOESM2_ESM.xlsx]

## Sheet: Sheet1
Table S1: OLS robustness checks for the regression analyses in Section 4.4
Note: Linear regression as robustness check for the ordinal logistic main models reported in Tables 5 and 6. Same predictor set, same analytical sample. Diagnostics: adjusted R^2; F test of joint significance; maximum variance inflation factor (max VIF); Breusch-Pagan/Cook-Weisberg test of heteroskedasticity. Residual plots (residuals vs fitted, normal-probability plots) are provided as Figures S…
Predictor	beta_occ	SE_occ	p_occ	beta_sec	SE_sec	p_sec	beta_img	SE_img	p_img
Course organisation (school)	-0.0790884	0.112748	0.484081	-0.00554189	0.0872719	0.949452	0.0708471	0.113043	0.531767
Workflow (company)	0.281181	0.118158	0.0185592	0.0723009	0.0915753	0.431061	-0.323294	0.118505	0.0071105
Didactic guidance (school)	0.158125	0.132747	0.23543	0.0021867	0.10198	0.982921	-0.278661	0.131233	0.0353179
On-the-job instruction (company)	0.17502	0.119554	0.14526	0.132668	0.0933206	0.157222	-0.000632894	0.119915	0.995796
Curricular content (school)	0.302044	0.105947	0.00496163	0.142762	0.0815989	0.0822529	-0.298667	0.105477	0.00525098
Practical content (company)	-0.284175	0.145858	0.053209	-0.0361486	0.114027	0.751673	0.239892	0.145242	0.100639
School instructors	-0.200063	0.134138	0.137896	0.0265055	0.104939	0.80094	0.0255916	0.1338	0.848567
Company trainers	0.167141	0.115915	0.151365	0.0188664	0.0903598	0.834896	-0.00359372	0.11719	0.975576
Classroom climate	0.00825764	0.117644	0.944133	-0.0559306	0.091784	0.543206	-0.122894	0.117173	0.295904
Climate among trainees	-0.107383	0.118415	0.365918	-0.145456	0.0921394	0.116536	0.0419877	0.118751	0.724139
Classmates	0.120835	0.129031	0.350501	0.143836	0.101164	0.15717	-0.0580658	0.128921	0.653058
Co-workers	-0.0294067	0.130881	0.822526	0.162948	0.101763	0.111438	-0.122874	0.131139	0.350237
Age group	-0.178724	0.084965	0.037058	0.0441602	0.065823	0.503327	-0.0363108	0.0841019	0.666528
Gender (female)	-0.101862	0.183711	0.580067	0.0774872	0.142977	0.588659	-0.109014	0.182364	0.550863
Family in healthcare (no)	0.0632206	0.194393	0.745458	0.0311165	0.153093	0.839215	0.0352708	0.195077	0.856758
Commute stress (company)	-0.0929632	0.0836417	0.26812	-0.0463639	0.0650041	0.47681	-0.00195962	0.0831065	0.981218
Commute stress (school)	0.0368255	0.0730655	0.614982	0.0553655	0.0574918	0.3371	0.084585	0.0729741	0.248205
School attainment (upper secondary)	0.317989	0.209751	0.131574	-0.0777639	0.163615	0.63528	0.162683	0.210905	0.441676
Prior work experience (no)	0.0151302	0.180237	0.933209	-0.0634628	0.14143	0.654285	0.259166	0.179265	0.15029
Prior internship (no)	-0.215268	0.207808	0.301884	-0.296002	0.163492	0.0722339	-0.333612	0.207326	0.109639
Internship as motivation	0.120859	0.0780383	0.123517	0.102161	0.0609819	0.0959786	0.0945795	0.0787671	0.231693
Transport relevance (ex ante)	0.00345065	0.0682322	0.959732	0.0440682	0.0530714	0.407666	-0.0815168	0.0679342	0.232006
Model statistics & diagnostics
N	176			172			177
Adjusted R^2	0.153267			0.0619473			0.175346
F statistic	2.43985			1.5133			2.70104
df (model, residual)	22 / 153			22 / 149			22 / 154
p (F test)	0.000822888			0.0772992			0.000200436
max VIF	2.39			2.39			2.39
Breusch-Pagan chi-square	25.6368			73.3465			13.2392
p (Breusch-Pagan)	0.267602			1.94754e-07			0.926273
Note: Identical predictor set across all three outcomes; max VIF is therefore the same in all three models. Conclusions converge with the ologit main models in Tables 5 and 6: school-related curricular content and company workflow remain the dominant predictors of retention intentions; the bivariate null result for prior internship reported in Section 4.3 (Mann-Whitney U) is preserved in the OLS …
