# Supplementary material for: Career choice, training satisfaction, and retention intentions among healthcare apprentices: a cross-sectional study in rural Germany
Source: BMC Health Serv Res. 2026 Jul 7;26:937. doi: 10.1186/s12913-026-15022-y (PMC13352847; doi:10.1186/s12913-026-15022-y)
Supplement: Supplementary file 3 — Supplementary Material 3 [file 12913_2026_15022_MOESM3_ESM.xlsx]

## Sheet: Sheet1
Table S2: Eigenvalues and Parallel Analysis for factor retention
Note: Comparison of observed eigenvalues against Horn (1965) parallel analysis benchmarks (1,000 random datasets, seed 20260428). A factor is retained under parallel analysis if its observed eigenvalue exceeds the corresponding mean eigenvalue from random data. Polychoric R based on Olsson (1979); Pearson FA uses principal-factor extraction with squared multiple correlations on the diagonal of R.…
Component	Polychoric R	Pearson FA	PA-FA mean	Retain (FA)?	Pearson PCA	PA-PCA mean	Retain (PCA)?
1	2.56097	1.53024	0.288074	yes	2.30464	1.25364	yes
2	1.1395	0.333939	0.174196	yes	1.13234	1.14737	no
3	1.00924	0.184678	0.0874163	yes	1.01705	1.06546	no
4	0.705022	-0.0367294	0.0143721	no	0.781911	0.994773	no
5	0.667866	-0.122681	-0.0542205	no	0.705346	0.924233	no
6	0.531486	-0.224131	-0.122732	no	0.593676	0.851331	no
7	0.385917	-0.260754	-0.202487	no	0.465036	0.763196	no
N (polychoric R) =	233
N (Pearson FA / PCA, complete cases) =	233
Decision rule: Retain if observed eigenvalue > PA mean eigenvalue (Horn 1965). Kaiser criterion (eigenvalue > 1) yields 3 factors on either polychoric R or Pearson PCA.
