# Supplementary material for: Career choice, training satisfaction, and retention intentions among healthcare apprentices: a cross-sectional study in rural Germany
Source: BMC Health Serv Res. 2026 Jul 7;26:937. doi: 10.1186/s12913-026-15022-y (PMC13352847; doi:10.1186/s12913-026-15022-y)
Supplement: Supplementary file 4 — Supplementary Material 4 [file 12913_2026_15022_MOESM4_ESM.xlsx]

## Sheet: Sheet1
Table S3: Internal consistency reliability of analytical scales
Note: Cronbach's alpha is reported for multi-item scales (k >= 3); for two-item scales, Spearman's rho is reported because alpha is uninformative for k=2.
Scale	Items (k)	N	Cronbach's alpha (std.)	Ordinal alpha	Spearman's rho
Multi-item scales (k >= 3)
EFA Factor 1: Institutional Guidance	3	237	0.628245	0.684874
EFA Factor 2: Personal & Pragmatic	4	235	0.540153	0.585262
School-based training quality	6	227	0.819843	0.856233
Company-based training quality	6	226	0.857321	0.895313
Two-item scales (k = 2)
Commute stress	2	216			0.44921
Retention intentions	2	229			0.352173
Interpretation (Nunnally 1978; DeVellis 2017): alpha >= 0.90 excellent; 0.80-0.90 good; 0.70-0.80 acceptable; 0.65-0.70 marginal (short / multidimensional scales); < 0.65 poor.
