# Supplementary material for: Career choice, training satisfaction, and retention intentions among healthcare apprentices: a cross-sectional study in rural Germany
Source: BMC Health Serv Res. 2026 Jul 7;26:937. doi: 10.1186/s12913-026-15022-y (PMC13352847; doi:10.1186/s12913-026-15022-y)
Supplement: Supplementary file 5 — Supplementary Material 5 [file 12913_2026_15022_MOESM5_ESM.xlsx]

## Sheet: Sheet1
Table S4: Pairwise Wilcoxon signed-rank tests for training-quality domains
Note: Post-hoc comparisons following the Friedman omnibus tests reported in Section 4.3, separately for school-related (top) and company-related (bottom) training domains. Effect-size r = |z|/sqrt(N) (Fritz, Morris & Richler 2012). p_Holm = Holm step-down adjusted p-value (familywise error rate, primary correction); p_BH = Benjamini-Hochberg adjusted p-value (false discovery rate, reported for ro…
Variable A	Variable B	n	z	p	r	p_Holm	p_BH
School-related domains (15 comparisons, N = 227)
Course organisation	Didactic guidance	227	5.74295	9.30431e-09	0.381173	1.11652e-07	3.48912e-08
Course organisation	Curricular content	227	3.0863	0.00202663	0.204845	0.0121598	0.00303995
Course organisation	School instructors	227	7.60634	2.81997e-14	0.504851	3.94795e-13	2.11497e-13
Course organisation	Classroom climate	227	8.17378	2.22045e-16	0.542513	3.33067e-15	3.33067e-15
Course organisation	Classmates	227	7.06873	1.56364e-12	0.469168	2.03273e-11	7.81819e-12
Didactic guidance	Curricular content	227	-2.51851	0.0117852	0.16716	0.0471407	0.0147315
Didactic guidance	School instructors	227	3.47866	0.000503932	0.230887	0.00352752	0.000839886
Didactic guidance	Classroom climate	227	4.20015	2.66739e-05	0.278774	0.000213391	5.00136e-05
Didactic guidance	Classmates	227	2.79413	0.00520388	0.185453	0.0260194	0.0070962
Curricular content	School instructors	227	4.73855	2.15251e-06	0.314509	2.15251e-05	5.38127e-06
Curricular content	Classroom climate	227	5.10926	3.23429e-07	0.339113	3.55772e-06	9.70287e-07
Curricular content	Classmates	227	4.59181	4.39415e-06	0.304769	3.95473e-05	9.41603e-06
School instructors	Classroom climate	227	1.66154	0.0966046	0.11028	0.289814	0.110714
School instructors	Classmates	227	0.0850302	0.932237	0.00564366	0.932237	0.932237
Classroom climate	Classmates	227	-1.6289	0.103333	0.108114	0.289814	0.110714
Company-related domains (15 comparisons, N = 226)
Workflow	On-the-job instruction	226	1.37817	0.168152	0.0916742	1	0.280254
Workflow	Practical content	226	5.51098	3.56849e-08	0.366585	5.35274e-07	5.35274e-07
Workflow	Company trainers	226	4.05174	5.08381e-05	0.269518	0.000660895	0.00025419
Workflow	Climate among trainees	226	3.85664	0.000114955	0.25654	0.00137946	0.000431082
Workflow	Co-workers	226	3.77216	0.000161841	0.25092	0.00178025	0.000485523
On-the-job instruction	Practical content	226	4.17777	2.94385e-05	0.277901	0.000412139	0.000220789
On-the-job instruction	Company trainers	226	3.53316	0.000410623	0.235022	0.00410623	0.00102656
On-the-job instruction	Climate among trainees	226	2.46404	0.0137382	0.163905	0.123644	0.0294391
On-the-job instruction	Co-workers	226	2.3757	0.0175157	0.158029	0.140126	0.0328419
Practical content	Company trainers	226	-1.21399	0.224753	0.0807531	1	0.306481
Practical content	Climate among trainees	226	-0.940146	0.347143	0.0625376	1	0.433929
Practical content	Co-workers	226	-1.31412	0.188805	0.0874141	1	0.283207
Company trainers	Climate among trainees	226	-0.430562	0.666787	0.0286406	1	0.666787
Company trainers	Co-workers	226	-0.789796	0.429647	0.0525365	1	0.495746
Climate among trainees	Co-workers	226	-0.558737	0.576341	0.0371666	1	0.617509
Sample restricted to apprentices with non-missing data on all six items in the respective context.
