# Supplementary material for: Career choice, training satisfaction, and retention intentions among healthcare apprentices: a cross-sectional study in rural Germany
Source: BMC Health Serv Res. 2026 Jul 7;26:937. doi: 10.1186/s12913-026-15022-y (PMC13352847; doi:10.1186/s12913-026-15022-y)
Supplement: Supplementary file 6 — Supplementary Material 6 [file 12913_2026_15022_MOESM6_ESM.xlsx]

## Sheet: Sheet1
Table S5: Spearman rank correlations between school-related training quality and retention intentions
Note: Spearman's rho with two-sided p-values. p_BH = Benjamini-Hochberg adjusted p-value, pooled across all 12 tests (q = 0.05). The variables 'Stay in occupation' and 'Stay in sector' are coded such that higher values indicate stronger retention intentions. Higher rho values therefore mean: more positive evaluations of the school-related domain are associated with stronger intent to remain.
Outcome	Predictor (school)	n	rho	p	p_BH
Stay in occupation	Course organisation	234	0.153438	0.0190178	0.0356754
Stay in occupation	Didactic guidance	233	0.152954	0.0196138	0.0356754
Stay in occupation	Curricular content	232	0.257402	7.90601e-05	0.000948721
Stay in occupation	School instructors	232	0.118298	0.0721788	0.0787405
Stay in occupation	Classroom climate	235	0.110912	0.0899377	0.0899377
Stay in occupation	Classmates	232	0.15188	0.0208107	0.0356754
Stay in sector	Course organisation	229	0.188885	0.00422702	0.0126811
Stay in sector	Didactic guidance	228	0.148548	0.0250316	0.0375473
Stay in sector	Curricular content	228	0.246492	0.000182492	0.00109495
Stay in sector	School instructors	227	0.135544	0.0414495	0.053176
Stay in sector	Classroom climate	230	0.132892	0.0443134	0.053176
Stay in sector	Classmates	227	0.212376	0.00133842	0.00535367
Sample sizes (n) reflect listwise complete cases per pair.
